# Supplementary material for: Peripheral Blood TCRβ Repertoire, IL15, IL2 and Soluble Ligands for NKG2D Activating Receptor Predict Efficacy of Immune Checkpoint Inhibitors in Lung Cancer
Source: Cancers (Basel). 2024 Aug 8;16(16):2798. doi: 10.3390/cancers16162798 (PMC11352724; doi:10.3390/cancers16162798)
Supplement: Supplementary file 1 [file cancers-16-02798-s001.zip]

Archive with 1 entries (1 files):
- cancers-3103719-supplementary.pdf
